# Supplementary material for: Chemical and Skincare Property Characterization of the Main Cocoa Byproducts: Extraction Optimization by RSM Approach for Development of Sustainable Ingredients
Source: Molecules. 2021 Dec 7;26(24):7429. doi: 10.3390/molecules26247429 (PMC8709444; doi:10.3390/molecules26247429)
Supplement: Supplementary file 1 [file molecules-26-07429-s001.zip]

Archive with 1 entries (1 files):
- molecules-1406121-supplementary.pdf
